# Supplementary material for: Human Induced Pluripotent Stem Cell Derived Neuronal Cells Cultured on Chemically-Defined Hydrogels for Sensitive In Vitro Detection of Botulinum Neurotoxin
Source: Sci Rep. 2015 Sep 28;5:14566. doi: 10.1038/srep14566 (PMC4585966; doi:10.1038/srep14566)
Supplement: Supplementary Table S1 [file srep14566-s2.xls]

## Sheet: ANOVA
Supplemental Table 1: ANOVA analysis and Tukey test for comparisons between culture platforms.						Tissue Culture Polystyrene (TCP)						PEG Hydrogel (non-degradable crosslinker)						MMP Hydrogel (MMP-degradable crosslinker)
	Tukey's multiple comparisons test	Mean Diff.	95% CI of diff.	Significant?	Summary	Day 9 +	Day 9 -	Day 16 +	Day 16 -	Day 23 +	Day 23 -	Day 9 +	Day 9 -	Day 16 +	Day 16 -	Day 23 +	Day 23 -	Day 9 +	Day 9 -	Day 16 +	Day 16 -	Day 23 +	Day 23 -
Number of families	d9 TCP + RA/PUR vs. d9 TCP - RA/PUR	-3.3	-4.4 to -2.1	Yes	****	X	X
1	d9 TCP + RA/PUR vs. d9 PEG + RA/PUR	1.5	0.36 to 2.6	Yes	**	X						X
Comparisons per family	d9 TCP + RA/PUR vs. d9 PEG - RA/PUR	-0.082	-1.2 to 1.0	No	ns	X							X
153	d9 TCP + RA/PUR vs. d9 MMP + RA/PUR	1.5	0.40 to 2.7	Yes	**	X												X
Alpha	d9 TCP + RA/PUR vs. d9 MMP - RA/PUR	0.61	-0.52 to 1.7	No	ns	X													X
0.05	d9 TCP + RA/PUR vs. d16 TCP + RA/PUR	0.83	-0.30 to 2.0	No	ns	X		X
	d9 TCP + RA/PUR vs. d16 TCP - RA/PUR	-0.99	-2.1 to 0.14	No	ns	X			X
Medium:	d9 TCP + RA/PUR vs. d16 PEG + RA/PUR	1.4	0.27 to 2.5	Yes	**	X								X
With RA/PUR (+)	d9 TCP + RA/PUR vs. d16 PEG - RA/PUR	0.35	-0.78 to 1.5	No	ns	X									X
Without RA/PUR (-)	d9 TCP + RA/PUR vs. d16 MMP + RA/PUR	1.7	0.56 to 2.8	Yes	***	X														X
	d9 TCP + RA/PUR vs. d16 MMP - RA/PUR	0.68	-0.45 to 1.8	No	ns	X															X
Culture Platform:	d9 TCP + RA/PUR vs. d23 TCP + RA/PUR	1.3	0.19 to 2.4	Yes	*	X				X
TCP = PLO/LAM coated tissue culture polystyrene	d9 TCP + RA/PUR vs. d23 TCP - RA/PUR	0.26	-0.87 to 1.4	No	ns	X					X
	d9 TCP + RA/PUR vs. d23 PEG + RA/PUR	1.6	0.44 to 2.7	Yes	***	X										X
PEG = Poly(ethylene glycol) hydrogel with SH-PEG-SH crosslinks.	d9 TCP + RA/PUR vs. d23 PEG - RA/PUR	0.87	-0.25 to 2.0	No	ns	X											X
	d9 TCP + RA/PUR vs. d23MMP + RA/PUR	1.6	0.43 to 2.7	Yes	**	X																X
	d9 TCP + RA/PUR vs. d23 MMP - RA/PUR	0.8	-0.32 to 1.9	No	ns	X																	X
MMP = Poly(ethylene glycol) hydrogel with MMP-degradable crosslinks.	d9 TCP - RA/PUR vs. d9 PEG + RA/PUR	4.8	3.6 to 5.9	Yes	****		X					X
	d9 TCP - RA/PUR vs. d9 PEG - RA/PUR	3.2	2.1 to 4.3	Yes	****		X						X
	d9 TCP - RA/PUR vs. d9 MMP + RA/PUR	4.8	3.7 to 5.9	Yes	****		X											X
	d9 TCP - RA/PUR vs. d9 MMP - RA/PUR	3.9	2.8 to 5.0	Yes	****		X												X
Multiplicity adjusted P-Values	d9 TCP - RA/PUR vs. d16 TCP + RA/PUR	4.1	3.0 to 5.2	Yes	****		X	X
* = P ≤ 0.05	d9 TCP - RA/PUR vs. d16 TCP - RA/PUR	2.3	1.2 to 3.4	Yes	****		X		X
** = P ≤ 0.01	d9 TCP - RA/PUR vs. d16 PEG + RA/PUR	4.7	3.5 to 5.8	Yes	****		X							X
*** = P ≤ 0.001	d9 TCP - RA/PUR vs. d16 PEG - RA/PUR	3.6	2.5 to 4.8	Yes	****		X								X
**** = P ≤ 0.0001	d9 TCP - RA/PUR vs. d16 MMP + RA/PUR	5	3.8 to 6.1	Yes	****		X													X
	d9 TCP - RA/PUR vs. d16 MMP - RA/PUR	4	2.8 to 5.1	Yes	****		X														X
	d9 TCP - RA/PUR vs. d23 TCP + RA/PUR	4.6	3.5 to 5.7	Yes	****		X			X
	d9 TCP - RA/PUR vs. d23 TCP - RA/PUR	3.5	2.4 to 4.7	Yes	****		X				X
	d9 TCP - RA/PUR vs. d23 PEG + RA/PUR	4.8	3.7 to 6.0	Yes	****		X									X
	d9 TCP - RA/PUR vs. d23 PEG - RA/PUR	4.1	3.0 to 5.3	Yes	****		X										X
	d9 TCP - RA/PUR vs. d23MMP + RA/PUR	4.8	3.7 to 6.0	Yes	****		X															X
	d9 TCP - RA/PUR vs. d23 MMP - RA/PUR	4.1	2.9 to 5.2	Yes	****		X																X
	d9 PEG + RA/PUR vs. d9 PEG - RA/PUR	-1.6	-2.7 to -0.45	Yes	***							X	X
	d9 PEG + RA/PUR vs. d9 MMP + RA/PUR	0.037	-1.1 to 1.2	No	ns							X						X
	d9 PEG + RA/PUR vs. d9 MMP - RA/PUR	-0.88	-2.0 to 0.25	No	ns							X							X
	d9 PEG + RA/PUR vs. d16 TCP + RA/PUR	-0.66	-1.8 to 0.47	No	ns			X				X
	d9 PEG + RA/PUR vs. d16 TCP - RA/PUR	-2.5	-3.6 to -1.3	Yes	****				X			X
	d9 PEG + RA/PUR vs. d16 PEG + RA/PUR	-0.093	-1.2 to 1.0	No	ns							X		X
	d9 PEG + RA/PUR vs. d16 PEG - RA/PUR	-1.1	-2.3 to -0.011	Yes	*							X			X
	d9 PEG + RA/PUR vs. d16 MMP + RA/PUR	0.2	-0.93 to 1.3	No	ns							X								X
	d9 PEG + RA/PUR vs. d16 MMP - RA/PUR	-0.81	-1.9 to 0.31	No	ns							X									X
	d9 PEG + RA/PUR vs. d23 TCP + RA/PUR	-0.18	-1.3 to 0.95	No	ns					X		X
	d9 PEG + RA/PUR vs. d23 TCP - RA/PUR	-1.2	-2.4 to -0.10	Yes	*						X	X
	d9 PEG + RA/PUR vs. d23 PEG + RA/PUR	0.073	-1.1 to 1.2	No	ns							X				X
	d9 PEG + RA/PUR vs. d23 PEG - RA/PUR	-0.62	-1.7 to 0.51	No	ns							X					X
	d9 PEG + RA/PUR vs. d23MMP + RA/PUR	0.067	-1.1 to 1.2	No	ns							X										X
	d9 PEG + RA/PUR vs. d23 MMP - RA/PUR	-0.69	-1.8 to 0.44	No	ns							X											X
	d9 PEG - RA/PUR vs. d9 MMP + RA/PUR	1.6	0.48 to 2.7	Yes	***								X					X
	d9 PEG - RA/PUR vs. d9 MMP - RA/PUR	0.69	-0.43 to 1.8	No	ns								X						X
	d9 PEG - RA/PUR vs. d16 TCP + RA/PUR	0.91	-0.22 to 2.0	No	ns			X					X
	d9 PEG - RA/PUR vs. d16 TCP - RA/PUR	-0.9	-2.0 to 0.22	No	ns				X				X
	d9 PEG - RA/PUR vs. d16 PEG + RA/PUR	1.5	0.35 to 2.6	Yes	**								X	X
	d9 PEG - RA/PUR vs. d16 PEG - RA/PUR	0.43	-0.69 to 1.6	No	ns								X		X
	d9 PEG - RA/PUR vs. d16 MMP + RA/PUR	1.8	0.64 to 2.9	Yes	***								X							X
	d9 PEG - RA/PUR vs. d16 MMP - RA/PUR	0.76	-0.37 to 1.9	No	ns								X								X
	d9 PEG - RA/PUR vs. d23 TCP + RA/PUR	1.4	0.27 to 2.5	Yes	**					X			X
	d9 PEG - RA/PUR vs. d23 TCP - RA/PUR	0.34	-0.79 to 1.5	No	ns						X		X
	d9 PEG - RA/PUR vs. d23 PEG + RA/PUR	1.6	0.52 to 2.8	Yes	***								X			X
	d9 PEG - RA/PUR vs. d23 PEG - RA/PUR	0.96	-0.17 to 2.1	No	ns								X				X
	d9 PEG - RA/PUR vs. d23MMP + RA/PUR	1.6	0.51 to 2.8	Yes	***								X									X
	d9 PEG - RA/PUR vs. d23 MMP - RA/PUR	0.89	-0.24 to 2.0	No	ns								X										X
	d9 MMP + RA/PUR vs. d9 MMP - RA/PUR	-0.92	-2.0 to 0.21	No	ns													X	X
	d9 MMP + RA/PUR vs. d16 TCP + RA/PUR	-0.7	-1.8 to 0.43	No	ns			X										X
	d9 MMP + RA/PUR vs. d16 TCP - RA/PUR	-2.5	-3.6 to -1.4	Yes	****				X									X
	d9 MMP + RA/PUR vs. d16 PEG + RA/PUR	-0.13	-1.3 to 1.0	No	ns									X				X
	d9 MMP + RA/PUR vs. d16 PEG - RA/PUR	-1.2	-2.3 to -0.048	Yes	*										X			X
	d9 MMP + RA/PUR vs. d16 MMP + RA/PUR	0.16	-0.97 to 1.3	No	ns													X		X
	d9 MMP + RA/PUR vs. d16 MMP - RA/PUR	-0.85	-2.0 to 0.28	No	ns													X			X
	d9 MMP + RA/PUR vs. d23 TCP + RA/PUR	-0.21	-1.3 to 0.91	No	ns					X								X
	d9 MMP + RA/PUR vs. d23 TCP - RA/PUR	-1.3	-2.4 to -0.14	Yes	*						X							X
	d9 MMP + RA/PUR vs. d23 PEG + RA/PUR	0.037	-1.1 to 1.2	No	ns											X		X
	d9 MMP + RA/PUR vs. d23 PEG - RA/PUR	-0.65	-1.8 to 0.47	No	ns												X	X
	d9 MMP + RA/PUR vs. d23MMP + RA/PUR	0.03	-1.1 to 1.2	No	ns													X				X
	d9 MMP + RA/PUR vs. d23 MMP - RA/PUR	-0.72	-1.9 to 0.40	No	ns													X					X
	d9 MMP - RA/PUR vs. d16 TCP + RA/PUR	0.22	-0.91 to 1.3	No	ns			X											X
	d9 MMP - RA/PUR vs. d16 TCP - RA/PUR	-1.6	-2.7 to -0.47	Yes	***				X										X
	d9 MMP - RA/PUR vs. d16 PEG + RA/PUR	0.79	-0.34 to 1.9	No	ns									X					X
	d9 MMP - RA/PUR vs. d16 PEG - RA/PUR	-0.26	-1.4 to 0.87	No	ns										X				X
	d9 MMP - RA/PUR vs. d16 MMP + RA/PUR	1.1	-0.051 to 2.2	No	ns														X	X
	d9 MMP - RA/PUR vs. d16 MMP - RA/PUR	0.067	-1.1 to 1.2	No	ns														X		X
	d9 MMP - RA/PUR vs. d23 TCP + RA/PUR	0.7	-0.43 to 1.8	No	ns					X									X
	d9 MMP - RA/PUR vs. d23 TCP - RA/PUR	-0.35	-1.5 to 0.78	No	ns						X								X
	d9 MMP - RA/PUR vs. d23 PEG + RA/PUR	0.95	-0.17 to 2.1	No	ns											X			X
	d9 MMP - RA/PUR vs. d23 PEG - RA/PUR	0.26	-0.86 to 1.4	No	ns												X		X
	d9 MMP - RA/PUR vs. d23MMP + RA/PUR	0.95	-0.18 to 2.1	No	ns														X			X
	d9 MMP - RA/PUR vs. d23 MMP - RA/PUR	0.19	-0.94 to 1.3	No	ns														X				X
	Tukey's multiple comparisons test	Mean Diff.	95% CI of diff.	Significant?	Summary	Day 9 +	Day 9 -	Day 16 +	Day 16 -	Day 23 +	Day 23 -	Day 9 +	Day 9 -	Day 16 +	Day 16 -	Day 23 +	Day 23 -	Day 9 +	Day 9 -	Day 16 +	Day 16 -	Day 23 +	Day 23 -
	d16 TCP + RA/PUR vs. d16 TCP - RA/PUR	-1.8	-2.9 to -0.69	Yes	****			X	X
	d16 TCP + RA/PUR vs. d16 PEG + RA/PUR	0.57	-0.56 to 1.7	No	ns			X						X
	d16 TCP + RA/PUR vs. d16 PEG - RA/PUR	-0.48	-1.6 to 0.65	No	ns			X							X
	d16 TCP + RA/PUR vs. d16 MMP + RA/PUR	0.86	-0.27 to 2.0	No	ns			X												X
	d16 TCP + RA/PUR vs. d16 MMP - RA/PUR	-0.15	-1.3 to 0.98	No	ns			X													X
	d16 TCP + RA/PUR vs. d23 TCP + RA/PUR	0.49	-0.64 to 1.6	No	ns			X		X
	d16 TCP + RA/PUR vs. d23 TCP - RA/PUR	-0.57	-1.7 to 0.56	No	ns			X			X
	d16 TCP + RA/PUR vs. d23 PEG + RA/PUR	0.74	-0.39 to 1.9	No	ns			X								X
	d16 TCP + RA/PUR vs. d23 PEG - RA/PUR	0.046	-1.1 to 1.2	No	ns			X									X
	d16 TCP + RA/PUR vs. d23MMP + RA/PUR	0.73	-0.40 to 1.9	No	ns			X														X
	d16 TCP + RA/PUR vs. d23 MMP - RA/PUR	-0.024	-1.2 to 1.1	No	ns			X															X
	d16 TCP - RA/PUR vs. d16 PEG + RA/PUR	2.4	1.3 to 3.5	Yes	****				X					X
	d16 TCP - RA/PUR vs. d16 PEG - RA/PUR	1.3	0.21 to 2.5	Yes	**				X						X
	d16 TCP - RA/PUR vs. d16 MMP + RA/PUR	2.7	1.5 to 3.8	Yes	****				X											X
	d16 TCP - RA/PUR vs. d16 MMP - RA/PUR	1.7	0.54 to 2.8	Yes	***				X												X
	d16 TCP - RA/PUR vs. d23 TCP + RA/PUR	2.3	1.2 to 3.4	Yes	****				X	X
	d16 TCP - RA/PUR vs. d23 TCP - RA/PUR	1.2	0.12 to 2.4	Yes	*				X		X
	d16 TCP - RA/PUR vs. d23 PEG + RA/PUR	2.5	1.4 to 3.7	Yes	****				X							X
	d16 TCP - RA/PUR vs. d23 PEG - RA/PUR	1.9	0.73 to 3.0	Yes	****				X								X
	d16 TCP - RA/PUR vs. d23MMP + RA/PUR	2.5	1.4 to 3.7	Yes	****				X													X
	d16 TCP - RA/PUR vs. d23 MMP - RA/PUR	1.8	0.66 to 2.9	Yes	***				X														X
	d16 PEG + RA/PUR vs. d16 PEG - RA/PUR	-1	-2.2 to 0.081	No	ns									X	X
	d16 PEG + RA/PUR vs. d16 MMP + RA/PUR	0.29	-0.84 to 1.4	No	ns									X						X
	d16 PEG + RA/PUR vs. d16 MMP - RA/PUR	-0.72	-1.8 to 0.41	No	ns									X							X
	d16 PEG + RA/PUR vs. d23 TCP + RA/PUR	-0.084	-1.2 to 1.0	No	ns					X				X
	d16 PEG + RA/PUR vs. d23 TCP - RA/PUR	-1.1	-2.3 to -0.010	Yes	*						X			X
	d16 PEG + RA/PUR vs. d23 PEG + RA/PUR	0.17	-0.96 to 1.3	No	ns									X		X
	d16 PEG + RA/PUR vs. d23 PEG - RA/PUR	-0.52	-1.7 to 0.60	No	ns									X			X
	d16 PEG + RA/PUR vs. d23MMP + RA/PUR	0.16	-0.97 to 1.3	No	ns									X								X
	d16 PEG + RA/PUR vs. d23 MMP - RA/PUR	-0.59	-1.7 to 0.53	No	ns									X									X
	d16 PEG - RA/PUR vs. d16 MMP + RA/PUR	1.3	0.21 to 2.5	Yes	**										X					X
	d16 PEG - RA/PUR vs. d16 MMP - RA/PUR	0.33	-0.80 to 1.5	No	ns										X						X
	d16 PEG - RA/PUR vs. d23 TCP + RA/PUR	0.96	-0.17 to 2.1	No	ns					X					X
	d16 PEG - RA/PUR vs. d23 TCP - RA/PUR	-0.092	-1.2 to 1.0	No	ns						X				X
	d16 PEG - RA/PUR vs. d23 PEG + RA/PUR	1.2	0.085 to 2.3	Yes	*										X	X
	d16 PEG - RA/PUR vs. d23 PEG - RA/PUR	0.52	-0.61 to 1.7	No	ns										X		X
	d16 PEG - RA/PUR vs. d23MMP + RA/PUR	1.2	0.078 to 2.3	Yes	*										X							X
	d16 PEG - RA/PUR vs. d23 MMP - RA/PUR	0.45	-0.68 to 1.6	No	ns										X								X
	d16 MMP + RA/PUR vs. d16 MMP - RA/PUR	-1	-2.1 to 0.12	No	ns															X	X
	d16 MMP + RA/PUR vs. d23 TCP + RA/PUR	-0.37	-1.5 to 0.75	No	ns					X										X
	d16 MMP + RA/PUR vs. d23 TCP - RA/PUR	-1.4	-2.6 to -0.30	Yes	**						X									X
	d16 MMP + RA/PUR vs. d23 PEG + RA/PUR	-0.12	-1.3 to 1.0	No	ns											X				X
	d16 MMP + RA/PUR vs. d23 PEG - RA/PUR	-0.81	-1.9 to 0.31	No	ns												X			X
	d16 MMP + RA/PUR vs. d23MMP + RA/PUR	-0.13	-1.3 to 1.0	No	ns															X		X
	d16 MMP + RA/PUR vs. d23 MMP - RA/PUR	-0.88	-2.0 to 0.24	No	ns															X			X
	d16 MMP - RA/PUR vs. d23 TCP + RA/PUR	0.64	-0.49 to 1.8	No	ns					X											X
	d16 MMP - RA/PUR vs. d23 TCP - RA/PUR	-0.42	-1.5 to 0.71	No	ns						X										X
	d16 MMP - RA/PUR vs. d23 PEG + RA/PUR	0.89	-0.24 to 2.0	No	ns											X					X
	d16 MMP - RA/PUR vs. d23 PEG - RA/PUR	0.2	-0.93 to 1.3	No	ns												X				X
	d16 MMP - RA/PUR vs. d23MMP + RA/PUR	0.88	-0.25 to 2.0	No	ns																X	X
	d16 MMP - RA/PUR vs. d23 MMP - RA/PUR	0.13	-1.0 to 1.3	No	ns																X		X
	Tukey's multiple comparisons test	Mean Diff.	95% CI of diff.	Significant?	Summary	Day 9 +	Day 9 -	Day 16 +	Day 16 -	Day 23 +	Day 23 -	Day 9 +	Day 9 -	Day 16 +	Day 16 -	Day 23 +	Day 23 -	Day 9 +	Day 9 -	Day 16 +	Day 16 -	Day 23 +	Day 23 -
	d23 TCP + RA/PUR vs. d23 TCP - RA/PUR	-1.1	-2.2 to 0.074	No	ns					X	X
	d23 TCP + RA/PUR vs. d23 PEG + RA/PUR	0.25	-0.88 to 1.4	No	ns					X						X
	d23 TCP + RA/PUR vs. d23 PEG - RA/PUR	-0.44	-1.6 to 0.69	No	ns					X							X
	d23 TCP + RA/PUR vs. d23MMP + RA/PUR	0.24	-0.88 to 1.4	No	ns					X												X
	d23 TCP + RA/PUR vs. d23 MMP - RA/PUR	-0.51	-1.6 to 0.62	No	ns					X													X
	d23 TCP - RA/PUR vs. d23 PEG + RA/PUR	1.3	0.18 to 2.4	Yes	*						X					X
	d23 TCP - RA/PUR vs. d23 PEG - RA/PUR	0.61	-0.51 to 1.7	No	ns						X						X
	d23 TCP - RA/PUR vs. d23MMP + RA/PUR	1.3	0.17 to 2.4	Yes	*						X											X
	d23 TCP - RA/PUR vs. d23 MMP - RA/PUR	0.54	-0.58 to 1.7	No	ns						X												X
	d23 PEG + RA/PUR vs. d23 PEG - RA/PUR	-0.69	-1.8 to 0.44	No	ns											X	X
	d23 PEG + RA/PUR vs. d23MMP + RA/PUR	-0.0063	-1.1 to 1.1	No	ns											X						X
	d23 PEG + RA/PUR vs. d23 MMP - RA/PUR	-0.76	-1.9 to 0.37	No	ns											X							X
	d23 PEG - RA/PUR vs. d23MMP + RA/PUR	0.68	-0.44 to 1.8	No	ns												X					X
	d23 PEG - RA/PUR vs. d23 MMP - RA/PUR	-0.071	-1.2 to 1.1	No	ns												X						X
	d23MMP + RA/PUR vs. d23 MMP - RA/PUR	-0.75	-1.9 to 0.37	No	ns																	X	X
